# Supplementary material for: The ubiquitin ligase PHR promotes directional regrowth of spinal zebrafish axons
Source: Commun Biol. 2019 May 22;2:195. doi: 10.1038/s42003-019-0434-2 (PMC6531543; doi:10.1038/s42003-019-0434-2)
Supplement: Supplementary file 5 — Supplementary Data 1 [file 42003_2019_434_MOESM5_ESM.xlsx]

## Sheet: Fig 2H
Source data Figure 2H (number of segments regrown caudally)
	celsr3+/	celsr3-/-	dync1h1+/	dync1h1-/-	cyfip2+/	cyfip2-/-	phr+/	phr-/-
	17	16	16	0	10	0	13	10
	13	6	11	0	13	0	11	10
	14	10	22	0	15	0	19	4
	14	6	9	0	13	6	14	9
	14	0	14	0	7	0	9	14
	16	5	11		13	0	13	13
	16	2			7	0	10	9
	15	14			11	0	14	7
	16	9					12	16
	16	10					6	11
	7	2					10	6
	12	1					5	10
	12	2					10	6
	14	8					9	6
	14	12					13	7
	10	2					10	6
	8						15	12
	7						13	9
	10						6	11
	13						9	7
	14						11	6
							6	3
							9	3
							13	9
							14	4
							14	9
							10	10
							14	1
							13	8
							14	11
							14	2
							10	8
							6	6
							8	0
							11	8
							10	2
							6
							8
							9
							10
							11
							2
							2
							10
							0
							11
							0
							10
mean	12.95	6.563	13.83	0	11.13	0.75	9.938	7.583
standard deviation	2.991	4.939	4.708	0	2.949	2.121	3.932	3.691
Lower 95% confidence interval of mean	11.59	3.931	8.892	0	8.66	-1.023	8.796	6.335
Upper 95% confidence interval of mean	14.31	9.194	18.77	0	13.59	2.523	11.08	8.832

## Sheet: Fig 3J-M
Source data Figure 3J (Regrowth direction at transection site (% of axons))
	caudal regrowth only	rostral regrowth
phr+/	92	8
phr-/-	37	63
Source data Figure 3K (Extraspinal regrowth (% of axons))
	none	yes
phr+/	90	10
phr-/-	52	48
Source data Figure 3L (Regrowth along dorsal path (% of axons))
	no	moderate	strong
phr+/	43	33	23
phr-/-	19	24	57
Source data Figure 3M (Total axonal length in mm)
	phr+/	phr-/-
	584	579
	804	358
	1059	321
	996	1354
	550	396
	714	949
	832	925
	699	70
	1581	1370
	556	1152
	1399	1907
	619	1755
	940	1185
	1151	1614
	1032	1075
	1070	932
	736	1164
	1006	884
	1339	1110
	1262	1082
	1203	1176
	1328	1143
	1133
	1536
	1416
	1354
	1944
	1462
	1068
mean	1082	1023
standard deviation	349	462.2
Lower 95% confidence interval of mean	949.1	817.8
Upper 95% confidence interval of mean	1215	1228

## Sheet: Fig 3N-O
Source data Figure 3N (number of branches at transection site)
	caudal branches		rostral branches
	phr+/	phr-/-	phr+/	phr-/-
	4	8	0	3
	2	2	1	1
	2	5	0	8
	1	2	0	1
	1	3	0	2
	1	6	0	2
	2	3	0	1
	1	4	0	4
	2	6	1	4
	4	3	1	0
	1	4	0	3
	2	6	0	1
	3	6	0	2
	2		0
	4		0
	2		1
	3		0
	3		0
	2		0
	1		0
	3		0
	2		2
	2		0
mean	2.174	4.462	0.2609	2.462
standard deviation	0.9841	1.854	0.5408	2.066
Lower 95% confidence interval of mean	1.748	3.341	0.027	1.213
Upper 95% confidence interval of mean	2.599	5.582	0.4947	3.71
Source data Figure 3O (percentage of all branches)
	rostral	caudal
phr+/	11	89
phr-/-	36	64

## Sheet: Fig 4
Source data Figure 4D (segments regrown caudally)
	phr+/+	phrtn207b/+	phrtn207b/tp03
	12	12	9
	14	12	8
	10	11	9
	12	9	3
	11	13	7
	13	13	4
	13	11	7
	13	12	7
	13	12	8
	11	11	8
	14	9	8
	12	8	6
	13	13	4
	15	6
	14	12
	10	8
	10	12
	10	13
	10	13
	10	6
	13	9
	14	13
	14	11
	13	9
	6	6
	10	14
	5	14
	10	10
	9	14
	13	13
	10	14
	15	14
	13	10
	15	11
	15	19
	20	14
	10	9
	14	13
	16	18
	13	15
	14	14
	13	19
	20	5
	13	18
	16	16
	8	17
	9	18
	10	17
		14
		11
		11
		17
		18
mean	12.31	12.47	6.769
standard deviation	2.904	3.451	1.964
Lower 95% confidence interval of mean	11.47	11.52	5.582
Upper 95% confidence interval of mean	13.16	13.42	7.956
Source data Figure 4E (Regrowth direction at transection site (% of axons))
	caudal regrowth only	rostral regrowth
phr+/+	83.3	16.7
phrtn207b/+	83	17
phrtn207b/tp03	46.2	53.8

## Sheet: Fig 5-7
Source data Figure 4E (Regrowth direction at transection site (% of axons))
	caudal regrowth only	rostral regrowth
phr+/+	83.3	16.7
phrtn207b/+	83	17
phrtn207b/tp03	46.2	53.8
Source data Figure 5G (percentage of rostral sprouts/ total sprouts)
	phr+/+				phr-/-
	13 hpt	18 hpt	23 hpt		13 hpt	18 hpt	23 hpt
	46.9	33.8	18.8		50	56.8	40.7
	33.3	30.8	24.4		57.5	55	50
	47.1	14.3	25		41.6	55	61.5
	52.9	47	25		40	25	37.1
	55.5	38.5	15.2		44.4	52.6	42.9
	42.9	33.3	29.5		25	50	28.6
	42.9	44.4	39.4		40	47.7	50
	47.4	23.7	26.5		20	40	36
					54.5	37.5	40.7
					50	51.2	36.4
mean	46.11	33.23	25.48		42.3	47.08	42.39
standard deviation	6.785	10.67	7.2		12.07	10.03	9.321
Lower 95% confidence interval of mean	40.44	24.3	19.46		33.67	39.9	35.72
Upper 95% confidence interval of mean	51.78	42.15	31.49		50.93	54.26	49.06
Source data Figure 7D (growth cone size in mm2)
	phr+/	phr-/-
	16.7	164.5
	3.8	85.3
	12.6	75
	36.4	86.8
	51.8	63.1
	46.2	151.2
	113.9	133.3
	11.5	91.6
	23.2	102.4
	41.2	115
	11.6	114.1
	20.5
	31.8
	33.4
mean	32.47	107.5
standard deviation	27.53	31.86
Lower 95% confidence interval of mean	16.57	86.08
Upper 95% confidence interval of mean	48.37	128.9
Source data Figure 7E (percentage of filopodia)
	<5 mm	≥5 mm
phr+/	74	26
phr-/-	55	45

## Sheet: Fig 8
Source data Figure 8C (number of segments regrown caudally)
	phr+/ cyfip2+/	phr-/- cyfip2+/-	phr+/ cyfip2-/-	phr-/- cyfip2-/-
	8	4	1	8
	9	5	4	0
	14	9	15	4
	10	15	10	0
	0	7	8	5
	11	7	16	9
	5	10	1	7
	8	7	0	15
	15	15	9	4
	14	2	2	1
	9	11	0	8
	17	11	7	0
	12	6		0
	20	8		3
	16	13
	16	10
	17	14
		0
		10
		11
		8
		12
		10
		12
		12
		12
		10
		8
		11
		4
		13
		13
		12
		6
mean	11.82	9.353	6.083	4.571
standard deviation	5.065	3.634	5.664	4.45
Lower 95% confidence interval of mean	9.219	8.085	2.485	2.002
Upper 95% confidence interval of mean	14.43	10.62	9.682	7.141
Source data Figure 8D (Regrowth direction at transection site (% of axons))
	caudal regrowth only	rostral regrowth
phr+/ cyfip2+/	71	29
phr-/- cyfip2+/-	12	88
phr+/ cyfip2-/-	83	17
phr-/- cyfip2-/-	71	29
Source data Figure 8G (number of segments regrown caudally)
	DMSO	SP600125 10uM	SP600125 5uM	SP600125 2.5uM
	12	0	0	10
	8	0	1	10
	11	0	1	5
	12	0	1	5
	8	0	0	6
	8		3	21
	12			6
	7			11
	9			10
	15			12
	8			8
	11			0
	10
	6
	8
mean	9.667	0	1	8.667
standard deviation	2.44	0	1.095	5.14
Lower 95% confidence interval of mean	8.316	0	-0.1496	5.401
Upper 95% confidence interval of mean	11.02	0	2.15	11.93
Source data Figure 8H (Regrowth direction at transection site (% of axons))
	caudal regrowth only	rostral regrowth
phr-/-, DMSO	6	94
phr-/-, SP600125 2.5uM	45	55
